# Supplementary material for: Effect of general anesthesia on neonatal aEEG—A cohort study of patients with non-cardiac congenital anomalies
Source: PLoS One. 2017 Aug 31;12(8):e0183581. doi: 10.1371/journal.pone.0183581 (PMC5578644; doi:10.1371/journal.pone.0183581)
Supplement: S2 Table — (XLSX) [file pone.0183581.s002.xlsx]

## Sheet: Supporting_information_file
ID	Surg_1st	FlatTrace	Seizure	BackgroundPre_op	predominant_OK	BG_predom_postop	background_1upostop	Best_BG_postop	SWC_preop	SWC_postop	SAT_Pre	SAT_OK_Totaal	SAT_OK_start	SAT_OK_Stop	SAT_POSt_1	SAT_POST_6	SAt_POST_12	SAT_POST_18	SAT_POST_24	IBI_Pre	IBI_OK_TOTAAL	IBI_OK_START	IBI_OK_STOP	IBI_POST_1	IBI_POST_6	IBI_POST_12	IBI_POST_18	IBI_POST_24	Gender	GA	BW	BW_z	Defect_subgroup	Gravid	Parity	Preterm	AS1	AS5	AS10	DurSurg	DurAnest	PMA_Surg	Postnatal_age	WeightSurg	Thoracoscopy	Laparoscopy	Scopic	CO2_Insuff	Sedative
95	first surgery	nee	nee	CNV	DNV	CNV	CNV	CNV	yes	yes	9.1	6.7	6.7	0	10.46	8.85	9.01	9.25	8.98	1.66	5.83	5.83	#NULL!	2.15	4.09	3.7	3.74	2.7	male	39.43	2850	-1.34	esophageal atresia	1	0	no	999	999	10	159	257	40	4	2850	yes	no	yes	#NULL!	sevoflurane
77	first surgery	nee	nee	CNV	BS	CNV	CNV	CNV	yes	yes	7.8	3.6	3.08	5.18	9.86	8.74	8.69	7.43	5.2	3.84	14.66	16.64	9.36	3.74	2.25	2.12	5.41	8.08	male	39.14	3850	0.76	intestinal atresia / volvulus / malrotation	2	1	no	999	999	10	139	233	39.14	4	3400	no	yes	yes	5	sevoflurane
106	first surgery	nee	nee	CNV	BS	CNV	CNV	CNV	no	yes	#NULL!	2.55	1.99	3.61	9.07	7.19	#NULL!	#NULL!	#NULL!	#NULL!	26.8	28.9	16.27	2.89	5	0	0	0	male	39.57	3375	-0.55	esophageal atresia	2	1	no	9	10	10	100	152	39.86	1	3375	yes	no	yes	8	sevoflurane
134	first surgery	nee	nee	CNV	CNV	CNV	CNV	CNV	no	yes	9.54	8.3	7.49	8.97	7.06	8.9	6.36	8.76	999	1.74	3.34	2.38	2.36	5	2.38	1.44	3.35	0	male	39.86	3110	-1.29	esophageal atresia	9	2	no	7	7	9	255	319	41.28	10	3110	yes	no	yes	#NULL!	sevoflurane
72	first surgery	nee	nee	CNV	DNV	CNV	CNV	CNV	yes	yes	7.31	4.17	5.14	4.48	7.27	8.55	8.56	9.77	7.99	1.38	24.14	8.81	11.88	6.32	3.92	3.88	2.58	5.16	male	39.29	2825	-1.76	esophageal atresia	2	1	no	9	9	10	164	244	39.86	4	2700	yes	yes	yes	5	sevoflurane
118	first surgery	nee	nee	CNV	BS	CNV	CNV	CNV	yes	yes	7.77	2.5	3.02	5.51	8.92	8.88	7.88	5.97	7.72	2.04	33.81	15.53	9.84	4.23	3.71	3.93	8.03	5.19	male	39.86	3930	0.67	esophageal atresia	2	1	no	8	8	9	231	321	40.14	2	3930	yes	no	yes	#NULL!	sevoflurane
36	first surgery	nee	nee	CNV	DNV	CNV	CNV	CNV	999	yes	8.58	4.36	4.15	999	10.63	10.79	7.67	999	999	2.47	17.37	14.67	999	2.48	2.52	4.8	999	999	male	41.86	4490	1.74	esophageal atresia	1	0	no	8	9	9	218	266	42.14	2	4490	yes	no	yes	5	sevoflurane
45	first surgery	nee	nee	CNV	DNV	CNV	CNV	CNV	yes	yes	9.35	3.14	2.91	999	10.57	7.27	8.11	14.3	999	2.99	21.62	22.76	999	2.27	1.89	1.47	3.35	999	female	37.14	3550	1.36	other	5	2	no	9	10	10	131	214	41.71	32	3800	yes	yes	yes	5	sevoflurane
73	first surgery	nee	nee	CNV	CLV	CNV	CNV	CNV	yes	yes	10.49	1.91	0.15	4.58	1.98	2.64	2.19	6.09	999	2.51	46.26	21.21	11.2	37.21	21.73	25.23	7.26	999	male	39.14	3470	-0.15	esophageal atresia	3	1	no	9	10	10	475	563	39.29	1	3470	no	yes	yes	#NULL!	sevoflurane
93	first surgery	nee	nee	CNV	DNV	CNV	CNV	CNV	imminent	yes	9.75	4.45	0.99	8.56	11.55	9.4	7.23	6.43	8.61	2.49	25.59	69.43	4.27	1.91	3.2	6.39	7.74	4.71	male	41.57	3738	-0.35	esophageal atresia	2	1	no	7	10	10	153	209	42	3	3740	yes	no	yes	5	sevoflurane
51	first surgery	nee	nee	CNV	DNV	CNV	CNV	CNV	yes	yes	9.12	3.5	4.07	3.17	10.2	6.85	6.06	8.49	999	1.94	15.41	11.42	16.82	3.1	5.89	6.98	4.29	999	female	37	2220	-1.61	gastroschisis / omphalocele	2	1	no	4	8	9	145	236	37	0	2220	no	no	no	0	sevoflurane
31	first surgery	nee	nee	CNV	DNV	CNV	CNV	CNV	999	999	5.98	5.75	5.81	5.6	10.18	7.55	7.88	9.51	#NULL!	1.8	7.52	7.45	7.42	2.51	1.71	1.82	2.55	0	male	40.57	3504	-0.6	anorectal malformation	3	1	no	9	9	10	50	141	40.86	2	3504	no	yes	yes	5	sevoflurane
18	first surgery	nee	nee	CNV	BS	CNV	999	CNV	yes	yes	999	999	999	999	999	8.63	4.75	999	999	999	999	999	999	999	5.01	12.75	999	999	female	39	2800	-1.35	other	3	1	no	9	9	10	193	262	40.1429	8	2765	no	no	no	0	sevoflurane
19	first surgery	Ja	nee	CNV	BS	CNV	DNV	CNV	yes	yes	9.19	3.11	3.2	2.83	3.29	7.32	6.48	6.67	999	3.75	37.45	14.73	61.43	15.96	6.31	9.33	7.97	999	male	37.86	2570	-1.61	intestinal atresia / volvulus / malrotation	3	0	no	999	999	999	68	120	39	8	2545	no	yes	yes	999	sevoflurane
28	first surgery	nee	nee	CNV	DNV	CNV	CNV	CNV	yes	yes	5.65	7.18	6.12	6.12	10.23	9.2	9.07	9.53	999	1.24	4.5	6.01	5.84	2.63	1.72	2.09	2.24	999	male	39.1429	2500	-2.06	other	1	0	no	999	999	999	87	125	40.1429	7	2455	no	no	no	0	sevoflurane
30	first surgery	nee	nee	CNV	BS	CNV	CNV	CNV	yes	yes	9.48	1.48	2.01	1.74	8.48	999	999	999	999	3.45	45.37	26.78	50.6	4.64	999	999	999	999	male	39.43	3765	0.44	intestinal atresia / volvulus / malrotation	4	2	no	6	8	9	138	199	40	4	3765	no	yes	yes	8	sevoflurane
40	first surgery	nee	nee	CNV	BS	CNV	CNV	CNV	imminent	yes	10.2	1.89	1.07	2.2	9.75	8.69	8.76	8.68	999	2	30.14	39.45	31.35	3.12	2.11	3.62	3.86	999	male	41.43	2380	-3.12	anorectal malformation	1	0	no	7	10	10	42	72	41.86	3	2385	no	yes	yes	8	sevoflurane
41	first surgery	Ja	Ja	CNV	FT	CNV	CNV	CNV	999	yes	2.67	1.35	0.44	3.85	1.03	7.8	5.24	999	5.1	16.18	67.44	30.87	13.83	81.18	5.34	12.55	999	11.16	female	38	2710	-1.04	other	2	1	no	9	10	10	53	111	39.43	10	2710	no	yes	yes	5	sevoflurane
46	first surgery	nee	nee	CNV	DNV	CNV	CNV	CNV	no	yes	8.63	8.5	8.57	8.66	999	7.21	10.37	9.84	999	5.18	4.34	4.23	4.1	999	6.28	2.58	2.41	999	female	40.71	3875	1.04	anorectal malformation	1	0	no	9	9	10	135	178	44.14	24	4025	no	no	no	0	sevoflurane
47	first surgery	nee	nee	CNV	DNV	CNV	CNV	CNV	999	yes	999	6.83	7.49	5.56	9.97	7.37	8.87	999	999	999	7.44	7.57	10	2.38	1.16	1.61	999	999	female	39	2710	-1.27	urogenital malformation	1	0	no	9	10	10	142	215	39.14	1	2710	no	no	no	0	sevoflurane
49	first surgery	nee	Ja	DNV	BS	CNV	CNV	CNV	yes	yes	10.12	6.76	9.99	4.36	6.43	7.6	8.53	999	999	3.77	7.72	2.38	13.08	8.04	4.35	2.45	999	999	female	39.29	3182	-0.18	anorectal malformation	1	0	no	9	10	10	78	94	39.57	2	3182	no	no	no	0	sevoflurane
52	first surgery	nee	nee	CNV	DNV	CNV	CNV	CNV	yes	yes	8.96	7.06	6.59	7.62	7.83	7.83	9.11	999	999	2.77	5.43	5.78	4.35	6.23	6.23	1.86	999	999	male	39.29	3505	-0.13	urogenital malformation	2	1	no	9	10	10	147	208	39.43	1	3505	no	no	no	#NULL!	sevoflurane
53	first surgery	nee	nee	CNV	BS	CNV	CNV	CNV	no	yes	6.49	5.09	3.14	4.31	9.82	9.41	10.04	8.97	10.18	0.95	10.8	18.98	11.82	1.83	2.95	3.15	1.9	2.24	female	39.86	3060	-0.75	other	1	0	no	9	9	10	136	198	40	1	3060	no	no	no	0	sevoflurane
54	first surgery	nee	nee	CNV	BS	CNV	CNV	CNV	yes	yes	7.48	4.75	5	4.67	10.01	9.44	7.31	0	0	1.16	11.1	13.18	10.07	1.64	1.97	0.79	0	0	male	41.14	3450	-0.5	anorectal malformation	1	0	no	10	10	10	23	63	41.14	0	3450	no	no	no	0	sevoflurane
55	first surgery	nee	nee	CNV	BS	CNV	CNV	CNV	yes	yes	9.42	4.16	3.96	4.4	10.24	5.73	8.51	10.02	9.57	2.1	12.73	16.78	11.15	3.02	8.62	5.7	3.82	1.89	male	39.57	3600	-0.01	urogenital malformation	5	2	no	9	10	10	169	205	39.71	1	3600	no	no	no	0	sevoflurane
59	first surgery	nee	nee	CNV	BS	CNV	CNV	CNV	yes	yes	9.4	3.39	999	3.05	7.03	10.17	9.33	5.31	7.3	2.19	21.01	999	16.44	6.3	2.18	2.67	11.26	6.03	female	39	2930	-1.04	intestinal atresia / volvulus / malrotation	2	1	no	9	10	10	104	173	39.71	5	2930	no	yes	yes	8	sevoflurane
60	first surgery	nee	nee	CNV	DNV	CNV	CNV	CNV	yes	yes	7.32	4.83	7.51	6.17	6.59	8.9	8.51	10.37	7.03	8.15	13.15	5.5	7.18	6.99	4.6	5.54	3.15	6.52	female	40	2980	-1.01	esophageal atresia	1	0	no	9	9	10	116	166	40.29	2	2980	yes	no	yes	5	sevoflurane
62	first surgery	nee	nee	CNV	DNV	CNV	CNV	CNV	yes	yes	8.46	5.99	5.73	6.27	10.54	10.74	9.1	8.06	7.87	2.91	7.06	8.19	6.12	1.86	1.6	1.39	4.58	3.27	male	40.43	3785	0.54	intestinal atresia / volvulus / malrotation	1	0	no	999	999	999	89	142	41.14	5	3785	no	no	no	0	sevoflurane
68	first surgery	nee	nee	999	999	CNV	CNV	CNV	999	yes	#NULL!	#NULL!	#NULL!	0	8.16	8.43	8.24	10.4	10.2	#NULL!	#NULL!	0	#NULL!	1.41	2.56	2.36	2.38	1.48	male	40.86	3770	-0.07	intestinal atresia / volvulus / malrotation	3	2	no	9	9	10	68	182	41	1	3770	no	no	no	0	sevoflurane
71	first surgery	nee	nee	CNV	DNV	CNV	CNV	CNV	999	yes	#NULL!	#NULL!	#NULL!	0	0	#NULL!	#NULL!	#NULL!	#NULL!	#NULL!	#NULL!	0	#NULL!	#NULL!	#NULL!	0	0	0	male	41	4030	0.49	urogenital malformation	5	4	no	9	10	10	57	106	41.86	6	3985	no	no	no	0	sevoflurane
74	first surgery	nee	nee	CNV	DNV	CNV	CNV	CNV	yes	yes	8.28	4.93	3.77	7.07	8.27	9.06	9.09	5.53	8.22	1.59	11.06	14.65	6.34	4.84	3.14	3.63	9.4	2.38	male	41.57	4170	0.59	esophageal atresia	#NULL!	0	no	9	10	10	152	190	42	3	4170	yes	no	yes	#NULL!	sevoflurane
78	first surgery	nee	nee	CNV	BS	CNV	CNV	CNV	yes	yes	5.96	3.06	5	6.6	8.42	6.47	8.49	8.57	9.37	1.39	17.62	10.86	6.17	1.72	1.26	3.07	2.37	3.55	female	39.43	2735	-1.41	esophageal atresia	1	0	no	9	10	10	125	213	39.71	2	2735	yes	no	yes	#NULL!	sevoflurane
80	first surgery	nee	nee	CNV	BS	CNV	CNV	CNV	no	yes	6.17	1.05	0.99	0.97	4.35	8.21	8.79	8.97	#NULL!	7.9	44.28	48.25	55.31	13.38	4.49	3.91	4.06	999	male	37.57	3200	-0.08	gastroschisis / omphalocele	2	0	no	9	9	10	49	98	37.57	0	3200	no	no	no	0	sevoflurane
81	first surgery	nee	nee	CNV	BS	CNV	CNV	CNV	11	yes	8.56	3.72	1.82	4.67	8.43	8.81	9.22	10.03	8.65	2.9	18.45	33.64	11.19	3	3.17	3.24	1.53	3.83	female	38	2200	-1.99	intestinal atresia / volvulus / malrotation	1	0	no	9	10	10	71	128	38.28	2	2200	no	yes	yes	#NULL!	sevoflurane
82	first surgery	nee	nee	CNV	#NULL!	CNV	CNV	CNV	imminent	yes	9.97	#NULL!	#NULL!	0	9.57	9.06	7.64	7.55	999	2.44	#NULL!	0	#NULL!	3.41	2.12	7.19	8.54	999	female	39.14	3010	-0.56	anorectal malformation	1	0	no	9	10	10	177	357	40.14	7	3010	no	no	no	#NULL!	sevoflurane
83	first surgery	nee	nee	CNV	BS	CNV	CNV	CNV	yes	yes	#NULL!	5.75	3.93	7.68	10	8.8	9.09	9.26	8.33	999	8.43	14.16	5.25	2.56	1.34	2.14	1.85	2.68	female	40.87	3910	0.3	intestinal atresia / volvulus / malrotation	2	1	no	999	999	999	88	185	41.14	3	3910	no	yes	yes	8	sevoflurane
84	first surgery	nee	nee	CNV	FT	CNV	CNV	CNV	yes	yes	7.13	2.36	2.1	2.53	5.49	3.41	7.05	6	999	6.72	22.32	19.71	15.9	8.31	30.8	5.81	11.28	999	male	37.43	3270	0.24	intestinal atresia / volvulus / malrotation	2	0	no	9	10	10	125	238	37.71	2	3270	no	no	no	0	sevoflurane
87	first surgery	nee	nee	CNV	BS	CNV	CNV	CNV	yes	yes	8.43	5.45	4.29	5.95	9.47	9.02	7.82	9.03	999	1.74	9.23	12.09	7.75	3.81	3.43	4.74	2.15	999	female	39	3335	-0.06	gastroschisis / omphalocele	2	1	no	10	10	10	57	125	39.43	3	3335	no	no	no	0	sevoflurane
90	first surgery	nee	nee	CNV	FT	CNV	CNV	CNV	yes	yes	4.58	3.64	3.61	4.3	9.4	9.11	9.13	9.09	9.97	1.23	15.09	15.95	12.11	1.9	2.84	2.06	2.88	2.26	male	40.43	3475	-0.21	gastroschisis / omphalocele	1	0	no	8	9	10	47	77	40.71	1	3475	no	no	no	0	sevoflurane
91	first surgery	nee	nee	CNV	DNV	CNV	CNV	CNV	999	yes	999	7.38	7.43	7.79	7.74	4.15	7	6.9	9.4	999	5.88	5.66	5.19	4.06	14.6	6.19	2.21	2.93	female	40.29	3246	-0.43	intestinal atresia / volvulus / malrotation	1	0	no	9	9	10	95	187	42.43	15	3420	no	yes	yes	8	sevoflurane
92	first surgery	nee	nee	CNV	DNV	CNV	CNV	CNV	imminent	yes	8.88	8.03	6.78	8.45	10.6	8.25	10.5	8.42	999	4.21	4.33	5.71	3.88	2.49	4.22	1.82	3.65	999	male	39	2940	-0.94	anorectal malformation	1	0	no	9	10	10	57	119	39.14	1	2940	no	yes	yes	8	sevoflurane
97	first surgery	nee	nee	CNV	BS	CNV	CNV	CNV	yes	yes	9.3	0.96	0.19	1.58	8.61	8.52	9.59	8.56	9.3	2.7	159.17	646.32	38.2	4.09	2.66	2.84	3.75	2.61	female	38	3045	0.09	other	1	0	no	9	9	10	58	108	38.86	6	3045	no	no	no	0	sevoflurane
99	first surgery	nee	nee	CNV	DNV	CNV	CNV	CNV	999	yes	#NULL!	4.82	4.52	4.53	8.46	9.37	8.98	9.96	9.79	#NULL!	10.14	9.78	11.22	3.89	3.39	1.96	2.27	3.44	female	37	2800	-0.28	gastroschisis / omphalocele	3	1	no	9	10	10	105	155	37	0	2800	no	no	no	0	sevoflurane
100	first surgery	nee	nee	CNV	BS	CNV	CNV	CNV	yes	yes	#NULL!	#NULL!	#NULL!	0	0	#NULL!	#NULL!	#NULL!	#NULL!	#NULL!	#NULL!	0	#NULL!	#NULL!	#NULL!	0	0	0	male	39	2680	-1.56	other	1	0	no	9	10	10	119	199	39.86	6	2680	yes	no	yes	5	sevoflurane
102	first surgery	nee	nee	CNV	CLV	CNV	CNV	CNV	yes	yes	3.3	4.84	3.53	5.77	7.1	9.4	8.58	8.97	9.01	1.46	10.2	15.64	7.1	1.38	1.99	2.25	2.36	3.63	female	38.28	3885	1.62	urogenital malformation	2	1	no	9	10	10	111	156	38.41	2	3885	no	no	no	0	sevoflurane
103	first surgery	nee	nee	CNV	BS	CNV	CNV	CNV	yes	yes	8.7	1.6	0.89	6.58	10.49	9.52	8.8	10.43	8.6	2.77	66.99	41.2	7.17	2.87	1.8	2.55	2.21	3.22	female	40	3115	-1.01	esophageal atresia	2	1	no	9	10	10	277	376	40.28	2	3115	yes	no	yes	5	sevoflurane
105	first surgery	nee	nee	CNV	BS	CNV	CNV	CNV	yes	yes	6.51	2.73	3.05	3.36	8.74	7.59	8.56	9.36	8.48	1.55	22.04	20.12	15.38	3.16	4.45	3.9	3.01	3.03	male	38.86	2880	-1.02	intestinal atresia / volvulus / malrotation	1	0	no	9	9	10	197	269	40	8	2880	no	no	no	0	sevoflurane
108	first surgery	nee	nee	CNV	BS	CNV	CNV	CNV	yes	yes	8.06	0.69	2.33	4	1.98	7.92	9.75	8.87	8.72	2.71	88.94	51.47	13.21	28.13	5.33	3.34	3.02	4.81	female	39	2490	-2.1	esophageal atresia	2	1	no	5	6	7	69	100	39.57	4	2490	yes	no	yes	#NULL!	sevoflurane
111	first surgery	nee	nee	CNV	BS	CNV	CNV	CNV	999	yes	#NULL!	5.76	5.2	6.27	8.97	6.55	7.99	8.97	7.61	#NULL!	6.88	9.15	5.12	1.73	1.44	1.77	2.06	2.1	female	38.28	2700	-0.91	other	1	0	no	9	10	10	27	67	40.57	17	2720	no	yes	yes	#NULL!	sevoflurane
115	first surgery	nee	nee	CNV	BS	CNV	CNV	CNV	no	yes	6.37	6.89	7.35	7.12	7.37	8.24	7.92	8.53	8.26	1.2	5.19	4.26	4.82	1.15	1.83	3.93	2.04	4.04	female	39	3900	1.3	other	2	1	no	8	8	10	90	124	39.14	1	3900	no	yes	yes	8	sevoflurane
117	first surgery	nee	nee	CNV	DNV	CNV	CNV	CNV	yes	yes	9.79	7.72	6.43	8.36	9.12	11	9.74	9.83	10.85	1.3	5.99	8.17	5.18	4.1	2.19	2.32	2.58	2.26	male	41	3990	0.84	other	1	0	no	999	999	999	79	190	43	21	4000	no	no	no	0	sevoflurane
120	first surgery	nee	nee	CNV	CLV	CNV	CNV	CNV	yes	yes	8.08	1.26	0.7	3.81	9.92	7.56	7.62	7.81	9.44	5.08	97.6	78.54	16.31	3.19	1.53	1.22	5.16	2.94	female	39.86	3875	1.38	esophageal atresia	1	0	no	9	10	10	164	256	40.28	3	3865	yes	no	yes	5	sevoflurane
122	first surgery	nee	nee	CNV	BS	CNV	CNV	CNV	yes	yes	7.15	3.33	2.94	4.38	5.52	8.66	8.1	7.82	8.69	5.81	17.97	22.63	11.28	9.8	4.43	4.83	5.48	4.2	male	38.43	2710	-1.21	anorectal malformation	1	0	no	8	9	999	167	204	38.57	1	2710	no	yes	yes	0	sevoflurane
133	first surgery	nee	nee	DNV	BS	CNV	CNV	CNV	no	yes	8.94	4.16	3.32	5.39	9.53	9.19	9.25	9.35	8.88	2.65	11.85	16.19	8.36	2.22	1.91	2.71	2.23	2.84	female	38.71	3710	0.69	intestinal atresia / volvulus / malrotation	999	999	no	3	2	7	205	234	38.86	1	3710	no	no	no	0	sevoflurane
137	first surgery	nee	nee	CNV	DNV	CNV	CNV	CNV	imminent	yes	9.71	6.6	9.19	3.67	6.12	8.68	9.96	10.02	10.81	1.97	7.87	3.77	17.65	8.02	4.97	4.22	3.66	2.56	female	41.14	4430	1.85	other	2	1	no	9	10	10	121	211	42.71	11	4430	no	no	no	0	sevoflurane
138	first surgery	nee	nee	CNV	BS	CNV	CNV	CNV	imminent	yes	#NULL!	2.27	1.7	2.68	8.91	10.63	8.65	9.34	#NULL!	#NULL!	35.84	43.86	30.1	4.54	2.52	1.97	3.68	0	female	38.28	3616	1.37	other	4	1	no	999	999	999	42	91	38.43	2	3158	no	yes	yes	8	sevoflurane
139	first surgery	nee	nee	CNV	CNV	CNV	CNV	CNV	yes	no, preop yes	#NULL!	#NULL!	#NULL!	#NULL!	#NULL!	#NULL!	#NULL!	#NULL!	#NULL!	#NULL!	#NULL!	#NULL!	#NULL!	#NULL!	#NULL!	#NULL!	#NULL!	#NULL!	male	40.43	3720	#NULL!	intestinal atresia / volvulus / malrotation	#NULL!	#NULL!	no	999	999	999	185	129	#NULL!	4	3720	no	no	no	#NULL!	sevoflurane
126	first surgery	nee	nee	CNV	BS	DNV	DNV	CNV	yes	yes	8.65	0.16	0.17	0	6.42	6.92	7.92	8.33	#NULL!	5.02	252.65	239.85	#NULL!	7.94	6.8	5.17	5.19	0	male	38.71	4045	1.34	anorectal malformation	4	3	no	9	10	10	167	239	39.28	4	4045	no	yes	yes	8	sevoflurane
61	first surgery	nee	nee	CNV	FT	DNV	DNV	CNV	no	yes	9.27	2.28	3.23	1.99	9.47	3.22	5.54	4.8	3.63	1.78	36.98	21.15	41.43	2.94	18.22	10.65	12.33	15.99	male	37.43	3025	-0.25	gastroschisis / omphalocele	5	2	no	8	9	10	83	123	37.43	0	3025	no	no	no	0	sevoflurane
67	first surgery	nee	nee	999	BS	DNV	DNV	CNV	999	yes	5	5.1	6.53	4.79	9.28	7.25	8.61	8.31	#NULL!	1.33	9.59	6.92	10.37	2.96	5.51	3.75	3.22	0	female	37.14	3000	0.42	gastroschisis / omphalocele	1	0	no	9	10	10	49	88	37.14	0	3000	no	no	no	0	sevoflurane
34	first surgery	nee	nee	CNV	BS	DNV	DNV	CNV	999	yes	#NULL!	#NULL!	#NULL!	0	0	#NULL!	#NULL!	#NULL!	#NULL!	#NULL!	#NULL!	0	#NULL!	#NULL!	#NULL!	0	0	0	male	39.14	2720	-1.96	esophageal atresia	2	1	no	10	10	10	133	207	39.43	2	2720	yes	no	yes	5	sevoflurane
58	first surgery	nee	nee	CNV	DNV	DNV	DNV	DNV	999	yes	999	7.71	8.2	7.91	8.41	6.4	7.01	0	0	999	3.94	2.6	4.26	3.34	6.36	5.15	0	0	male	37	2765	-0.65	gastroschisis / omphalocele	2	1	no	9	10	10	70	92	37	0	2765	no	no	no	0	sevoflurane
63	first surgery	nee	nee	CNV	BS	DNV	DNV	DNV	yes	yes	8.92	2.41	3.88	2.79	8.67	8.57	8.3	8.41	8.58	3.32	28.36	21.19	20.28	2.57	3.52	3.31	3.21	3.19	female	37	2155	-1.76	esophageal atresia	3	1	no	4	3	6	177	239	37.29	2	2155	yes	no	yes	5	sevoflurane
79	first surgery	nee	nee	999	999	DNV	CNV	CNV	999	yes	999	999	999	999	8.43	8.33	6.93	8.17	8.42	999	999	999	999	3.02	4.38	6.09	3.43	2.62	male	39.86	3255	-0.95	intestinal atresia / volvulus / malrotation	2	1	no	9	10	10	159	222	40.14	2	3255	no	no	no	#NULL!	sevoflurane
125	first surgery	nee	nee	CNV	BS	DNV	DNV	CNV	yes	yes	11.13	1.17	0.24	1.68	9.73	9.31	7.82	7.93	7.61	1.54	174.04	49.93	38.89	2.74	2.56	3.93	3.28	4.2	male	39.86	2555	-1.79	esophageal atresia	1	0	no	9	10	10	253	312	40	1	2555	yes	no	yes	5	sevoflurane
27	first surgery	nee	nee	CNV	DNV	DNV	DNV	DNV	yes	yes	9.53	6.22	5.6	6.23	3.96	9.48	9.81	4.98	5.93	3.86	6.87	8.48	6.5	14.51	3.5	3.01	10.64	10.39	male	37	3190	0.31	other	2	1	no	5	6	6	78	94	38.2857	9	3100	no	no	no	0	sevoflurane
39	first surgery	nee	nee	CNV	BS	DNV	DNV	CNV	yes	yes	6.73	4.06	3.23	4.73	8.21	8.65	8.48	999	999	1.38	16.25	31.27	10.09	3.38	3.26	3.17	999	999	female	39	2910	-0.75	intestinal atresia / volvulus / malrotation	1	0	no	9	10	10	117	160	39.43	3	2910	no	yes	yes	#NULL!	sevoflurane
43	first surgery	nee	Ja	CNV	DNV	DNV	DNV	CNV	yes	yes	8.38	5.98	4.3	6.87	4.68	10.21	8.98	999	9.68	2.31	7.18	10.58	5.53	10.46	2.04	2.81	999	2.75	female	40.57	2550	-2.32	anorectal malformation	1	1	no	8	9	10	70	136	41.86	9	2595	no	no	no	0	sevoflurane
56	first surgery	nee	nee	DNV	BS	DNV	DNV	DNV	yes	yes	7.83	5.48	5.53	4.91	9.2	8.8	9.11	8.75	8.41	4.1	8.13	8.16	9.09	3.99	3.47	3.6	3.93	3.59	female	37	2320	-1.38	intestinal atresia / volvulus / malrotation	2	1	no	9	10	10	170	226	37.14	1	2320	no	no	no	0	sevoflurane
98	first surgery	nee	nee	CNV	CLV	DNV	DNV	CNV	yes	yes	9.52	6.94	4.71	7.49	10.47	9.31	10	10.6	999	3.38	5.71	10.24	4.68	2.87	2.98	1.8	2.66	0	male	39.29	3145	-0.99	urogenital malformation	2	1	no	9	10	10	203	241	39.43	1	3145	no	no	no	0	isoflurane
101	first surgery	nee	nee	CNV	BS	DNV	DNV	CNV	yes	yes	6.7	0.49	0.63	0.55	6.2	7.68	7.7	4.19	5.15	1.25	152.43	119.16	51.31	8.6	5.53	5.9	15.23	15.12	male	37.28	3010	0.07	esophageal atresia	1	0	no	5	7	9	213	308	37.57	2	3010	yes	no	yes	5	sevoflurane
131	first surgery	nee	nee	CNV	DNV	DNV	DNV	DNV	yes	no, preop yes	7.9	6.37	4.17	7.63	8.5	9.1	7.75	7.78	9.09	5.09	7.39	12.45	4.94	4.32	3.49	5.64	5.95	3.28	female	37.43	2170	-1.73	esophageal atresia	1	0	no	8	8	9	125	185	37.71	2	2170	yes	no	yes	#NULL!	sevoflurane
136	first surgery	nee	nee	CNV	BS	DNV	DNV	DNV	999	no, preop yes	7.46	5.09	4.61	5.98	7.37	8.92	6.96	7.96	8.15	2.08	9.39	10.44	6.58	6.04	2.73	4.93	2.17	2.36	female	35.43	2995	1.28	intestinal atresia / volvulus / malrotation	1	0	yes	9	9	999	108	189	35.71	2	2995	no	yes	yes	8	sevoflurane
17	first surgery	Ja	nee	CNV	FT	999	999	999	999	999	7.19	999	1.53	0.68	999	999	999	999	999	1.56	999	14.48	41.97	999	999	999	999	999	male	37.7143	2890	-0.71	anorectal malformation	6	5	no	9	10	10	15	91	40.1429	17	3330	no	no	no	0	sevoflurane
29	first surgery	nee	nee	CNV	DNV	999	999	CNV	yes	yes	6.87	6.72	7.15	5.46	7.62	10	8.38	9.43	999	5.91	6.83	5.89	8.86	6.12	2.13	3.79	3.2	999	female	40.8571	3695	0.53	intestinal atresia / volvulus / malrotation	1	0	no	9	10	10	106	172	41.1429	2	3695	no	no	no	0	sevoflurane
107	first surgery	nee	nee	CNV	BS	999	999	999	yes	yes	8.42	4.82	2.71	6.75	10.32	7.6	8.26	7.09	6.53	2.64	11.27	18.11	5.9	2.82	4.58	4.74	5.59	7	male	37.43	2510	-1.15	esophageal atresia	1	0	no	8	9	10	155	211	37.71	2	2510	yes	no	yes	#NULL!	sevoflurane
86	first surgery	nee	nee	CNV	BS	CNV	CNV	CNV	999	999	8.59	0.43	0.29	0.22	9.08	8.96	6.98	8.73	7.67	2.95	223.36	81.44	127.56	2.04	2.57	5.24	3.79	4.18	female	34.86	1405	-2.11	intestinal atresia / volvulus / malrotation	1	0	yes	8	9	10	106	175	35.14	2	1405	no	yes	yes	#NULL!	sevoflurane
32	first surgery	nee	nee	#NULL!	#NULL!	CNV	CNV	CNV	999	yes	#NULL!	#NULL!	#NULL!	0	0	8.19	9.77	9.08	8.09	#NULL!	#NULL!	0	#NULL!	#NULL!	1.61	1.84	2.33	2.15	female	36.14	2570	-0.32	esophageal atresia	2	1	yes	9	9	10	241	342	38.29	15	3260	yes	no	yes	#NULL!	sevoflurane
121	first surgery	nee	nee	CNV	DNV	CNV	#NULL!	CNV	yes	999	9.12	6.4	6.67	999	9.6	8.31	9.18	8.99	7.94	2.71	6.46	6.04	999	2.69	2.91	2.56	2.82	4.28	female	34.71	2600	0.75	urogenital malformation	1	0	yes	10	10	10	160	262	36.57	13	2600	no	no	no	0	sevoflurane
23	first surgery	nee	nee	CNV	BS	CNV	CNV	CNV	yes	yes	8.99	1.88	0.89	3.28	9.49	10.76	9.53	6.61	6.31	3.63	67.22	129.08	16.99	2.43	2.24	2.54	8.19	7.37	female	35.5714	2660	0.42	esophageal atresia	1	0	yes	9	9	10	81	127	35.8571	2	2660	yes	no	yes	5	sevoflurane
24	first surgery	nee	nee	CNV	BS	CNV	CNV	CNV	yes	yes	8.3	3.3	1.7	2.85	9.13	6.8	6.42	6.47	5.91	3.73	26.46	30.71	22.15	3.9	6.74	7.62	7.21	8.57	female	34	1580	-1.2	esophageal atresia	1	0	yes	9	5	8	196	282	35.2857	9	1570	yes	yes	yes	3	sevoflurane
37	first surgery	nee	nee	CNV	BS	CNV	CNV	CNV	no	yes	#NULL!	1.76	0.98	1.78	2.49	3.04	3.85	3.81	4.32	#NULL!	37.53	61.64	35.66	21.98	17.81	13.31	13.66	11.66	male	35.71	2450	-0.64	intestinal atresia / volvulus / malrotation	2	1	yes	9	10	10	129	251	36.29	4	2450	no	no	no	0	sevoflurane
96	first surgery	nee	nee	DNV	999	CNV	CNV	CNV	999	yes	8.64	2.91	0.45	3.55	8.3	7.65	6.63	9.56	8.55	4.36	18.89	0	15.07	5.02	5.25	8.19	3.19	4.5	male	35.57	2935	0.79	intestinal atresia / volvulus / malrotation	1	0	yes	9	10	10	222	297	35.86	1	2935	no	no	no	0	sevoflurane
64	first surgery	nee	nee	CNV	DNV	CNV	CNV	CNV	999	no, preop yes	999	3.09	1.51	3.39	6.05	7.89	7.03	6.97	6.24	999	25.4	24.82	18.85	6.32	3.8	4.48	5.26	6.28	female	32.86	1840	-0.03	gastroschisis / omphalocele	3	0	yes	9	10	10	100	145	32.86	0	1840	no	no	no	0	sevoflurane
135	first surgery	nee	nee	CNV	BS	CNV	CNV	CNV	yes	no, preop yes	8.38	2.06	2.78	2	5.9	9.45	8.63	8.18	6.72	3.58	33.36	5.21	28.19	7.39	3.19	3.62	5.08	6.73	female	28.14	1475	2	urogenital malformation	2	1	yes	5	8	9	128	179	37.86	68	1475	no	no	no	0	sevoflurane
20	first surgery	nee	nee	CNV	BS	DNV	DNV	CNV	999	yes	#NULL!	4.09	4.09	4.33	8.3	7.43	6.51	6.31	9.16	#NULL!	12.35	12.35	11.43	2.83	3.81	5.16	5.73	2.62	male	36.8571	2565	-0.73	gastroschisis / omphalocele	1	0	yes	7	8	9	25	60	36.8571	0	2565	no	no	no	0	sevoflurane
22	first surgery	nee	nee	CNV	BS	DNV	DNV	CNV	yes	yes	8.93	2.32	2.04	2.73	7.63	4	5.11	#NULL!	#NULL!	1.54	21.4	23.19	20.73	3.98	11.32	8.98	0	0	male	36.8571	2655	-0.73	gastroschisis / omphalocele	1	0	yes	5	8	9	36	62	37	1	2655	no	no	no	0	sevoflurane
65	first surgery	nee	nee	999	FT	DNV	DNV	DNV	no	yes	7.01	1.01	2.53	1.73	0.82	4.38	5.75	5.76	0.21	6.92	110.79	39.87	36.75	74.74	13.62	8.22	7.73	225.31	female	36.43	2325	-1.05	esophageal atresia	9	3	yes	7	7	8	241	283	36.57	1	2325	yes	no	yes	5	sevoflurane
69	first surgery	nee	nee	999	BS	DNV	DNV	DNV	999	yes	#NULL!	4.42	5.76	4.68	8.81	7.22	7.01	6.53	9.64	#NULL!	13.27	7.66	12.04	3.03	5.12	5.58	6.38	3.19	female	36	2320	-0.6	gastroschisis / omphalocele	1	0	yes	9	9	999	43	94	36	0	2320	no	no	no	0	sevoflurane
104	first surgery	nee	nee	DNV	BS	DNV	DNV	CNV	999	yes	5.35	3.18	2.99	3.41	6.69	5.7	6.52	8.33	8.06	7.4	17.54	19.16	14.08	4.12	7.16	5.88	3.34	2.75	male	36.14	2335	-0.88	gastroschisis / omphalocele	1	0	yes	9	10	10	49	92	36.14	0	2335	no	no	no	0	sevoflurane
42	first surgery	nee	nee	CNV	BS	DNV	DNV	DNV	yes	yes	7.18	2.2	0.5	3.24	5.56	5.72	6.04	7.58	4.95	4.04	33.07	139.63	16.29	8.29	7.05	7.69	4.94	8.94	male	32.14	1700	-0.06	intestinal atresia / volvulus / malrotation	1	0	yes	9	10	10	160	191	32.29	1	1700	no	no	no	0	sevoflurane
57	first surgery	nee	nee	CNV	BS	DNV	DNV	DNV	999	999	8.53	2.66	3.09	3.54	6.09	5.56	5.46	7.11	7.11	4.31	22.07	17.35	15.88	7.58	8.45	8.75	6.62	6.06	male	33.14	1810	-0.69	intestinal atresia / volvulus / malrotation	3	2	yes	9	10	10	165	199	33.29	1	1810	no	yes	yes	#NULL!	sevoflurane
119	first surgery	nee	nee	DNV	BS	DNV	DNV	DNV	999	999	7.32	1.71	0.07	2.7	7.07	6.76	7.34	6.45	5.83	6.81	135.87	133.2	19.89	5.26	5.84	4.16	5.4	7.26	male	30.86	1700	0.78	intestinal atresia / volvulus / malrotation	1	0	yes	8	9	10	114	186	31.86	2	1700	no	yes	yes	#NULL!	sevoflurane
123	first surgery	nee	nee	DNV	BS	DNV	BS	DNV	999	999	0.29	1.78	1.07	2.82	3.04	4.24	3.79	4.69	3.8	112.51	41.04	52.72	19.36	17.18	11.82	12.16	11.09	12.77	male	31.57	1585	-0.02	esophageal atresia	1	0	yes	2	3	7	368	407	31.86	2	1585	yes	no	yes	#NULL!	sevoflurane
85	first surgery	nee	nee	DNV	BS	DNV	DNV	DNV	no	no, preop no	7.87	0.92	0.69	0.86	4.55	6.08	6.8	6.96	999	4	60.64	97.01	60.21	10.36	7	5.64	6.04	999	male	33.71	1805	-0.75	gastroschisis / omphalocele	1	0	yes	9	10	10	111	162	33.86	1	1805	no	no	no	0	sevoflurane
21	first surgery	nee	nee	CNV	BS	DNV	DNV	CNV	999	yes	9.16	0.39	0	1.3	6.22	5.93	7.46	9.76	10.71	3.92	250	0	33.51	7.24	7.36	5.55	3.57	3.19	female	33.43	1730	-0.5	intestinal atresia / volvulus / malrotation	1	0	yes	9	9	9	106	153	34.1429	5	1630	no	yes	yes	8	sevoflurane
25	first surgery	nee	nee	999	BS	DNV	DNV	DNV	no	yes	#NULL!	1.62	1.23	1.62	7.38	7.85	7.28	8.28	8.85	#NULL!	38.5	40.57	42.98	4.5	3.92	4.58	3.22	3.04	female	31.5714	1220	-0.88	intestinal atresia / volvulus / malrotation	3	1	yes	5	7	9	108	186	32	3	1220	no	yes	yes	#NULL!	sevoflurane
33	first surgery	nee	nee	DNV	BS	DNV	DNV	CNV	no	yes	7.59	3.48	3.15	3.48	7.48	7.86	7.9	7.23	7.14	1.98	15.06	15.76	15.06	4.09	3.74	4.03	3.84	3.75	female	34.86	2230	-0.19	gastroschisis / omphalocele	1	0	yes	9	8	10	28	72	34.86	0	2230	no	no	no	0	sevoflurane
50	first surgery	nee	nee	CNV	BS	DNV	DNV	CNV	yes	yes	7.84	3.98	3.96	4.05	8.37	6.95	7.25	6.28	7.89	4.43	16.16	14.06	12.81	4.23	6.05	5.68	7.3	4.53	female	35.29	1710	-1.64	esophageal atresia	1	0	yes	5	7	8	135	214	35.57	2	1710	yes	no	yes	4	sevoflurane
76	first surgery	nee	nee	CNV	BS	DNV	DNV	DNV	yes	yes	#NULL!	#NULL!	#NULL!	0	0	#NULL!	#NULL!	#NULL!	#NULL!	#NULL!	#NULL!	0	#NULL!	#NULL!	#NULL!	0	0	0	female	34.29	2350	0.28	intestinal atresia / volvulus / malrotation	2	1	yes	9	10	10	155	226	34.29	0	2350	no	yes	yes	#NULL!	sevoflurane
88	first surgery	nee	nee	CNV	BS	DNV	DNV	DNV	yes	yes	8.88	8.03	6.78	8.45	10.6	8.25	10.5	8.42	999	4.21	4.33	5.71	3.88	2.49	4.22	1.82	3.65	999	male	35.43	2345	-0.73	intestinal atresia / volvulus / malrotation	2	1	yes	9	10	10	227	280	35.86	3	2345	no	yes	yes	8	sevoflurane
113	first surgery	nee	nee	DNV	FT	DNV	DNV	DNV	yes	yes	10.36	0.08	0	0.21	7.29	8.81	8.38	7.55	6.75	2.61	250	999	405.92	5.77	4.18	4.43	5.23	6.09	female	33.43	2002	0	intestinal atresia / volvulus / malrotation	2	1	yes	7	9	8	86	154	34.41	7	2002	no	no	no	#NULL!	sevoflurane
116	first surgery	nee	nee	CNV	BS	DNV	DNV	DNV	yes	yes	8.6	3.88	2.92	4.75	8.72	7.77	8.69	7.16	999	4.2	13.72	17.92	9.94	3.49	4.27	2.86	5.31	999	male	36.28	2535	-0.76	esophageal atresia	3	2	yes	6	8	9	195	244	36.28	0	2535	yes	no	yes	5	sevoflurane
124	first surgery	nee	nee	DNV	BS	DNV	DNV	DNV	yes	yes	2.21	2.56	1.07	4.64	8.44	7.6	6.91	6.06	7.5	19.04	54.24	56.01	10.13	4.16	5.28	6.21	6.41	4.81	female	34.57	2075	-0.54	intestinal atresia / volvulus / malrotation	2	1	yes	9	10	10	155	215	34.71	1	2075	no	no	no	0	sevoflurane
132	first surgery	nee	nee	DNV	BS	DNV	DNV	CNV	no	yes	8.79	4.13	8.61	1.7	4.64	5.8	7.29	7.27	8.33	2.39	17.79	3.09	27.41	9.78	7.07	5.11	5.23	3.83	female	35.86	2560	-0.17	intestinal atresia / volvulus / malrotation	6	5	yes	9	9	9	71	88	36.41	4	2560	no	no	no	0	sevoflurane
109	first surgery	nee	nee	DNV	BS	DNV	DNV	DNV	yes	no, preop yes	8.85	0.5	0.46	0.85	6.15	5.53	4.64	6.24	7.33	3.27	224.35	95.69	61.8	6.72	8.04	10.3	6.53	4.63	male	33.43	1900	-0.64	intestinal atresia / volvulus / malrotation	2	1	yes	9	10	10	82	120	33.57	2	1900	no	yes	yes	#NULL!	sevoflurane
35	first surgery	nee	nee	DNV	BS	BS	BS	DNV	yes	yes	8.19	2.88	2.49	3.18	5.34	6.71	7.67	6.51	7.91	2.91	19.4	21.62	16.42	7.67	5.2	4.05	5.42	3.99	male	33.57	2270	0.22	esophageal atresia	2	1	yes	4	7	8	238	318	33.86	2	2270	yes	yes	yes	#NULL!	sevoflurane
48	first surgery	nee	nee	CNV	BS	BS	BS	CNV	yes	yes	6.06	1.7	2.18	1.11	8.66	7.17	7.36	8.14	8.5	1.36	35.89	39.22	32.71	1.73	4.1	3.95	4.03	3.73	male	34.71	1850	-1.54	other	3	1	yes	2	6	8	103	164	39.43	34	2760	no	no	no	0	sevoflurane
114	first surgery	nee	nee	DNV	BS	BS	BS	DNV	yes	no, preop yes	6.7	0.63	0.4	0	3.32	4.93	4.14	5.02	6.03	6.46	122.06	128.12	#NULL!	16.28	9.48	11.75	8.81	7.29	male	34	2755	1.17	intestinal atresia / volvulus / malrotation	2	1	yes	9	10	10	109	150	34.28	2	2755	no	yes	yes	8	sevoflurane
129	first surgery	nee	nee	DNV	FT	BS	BS	CNV	yes	no, preop yes	#NULL!	#NULL!	#NULL!	0	0	#NULL!	#NULL!	4.96	7.41	#NULL!	#NULL!	0	#NULL!	#NULL!	#NULL!	0	10.54	6.35	male	31.28	1535	-0.25	intestinal atresia / volvulus / malrotation	2	1	yes	8	8	9	144	234	32	5	1600	no	yes	yes	8	sevoflurane
110	first surgery	nee	nee	999	BS	999	999	999	yes	yes	9.04	6.71	999	7.03	7.62	6.8	7.9	7.86	8.13	2.41	5.33	999	5.01	4.06	4.44	3.35	2.54	2.53	male	36.57	2800	-0.04	gastroschisis / omphalocele	1	0	yes	4	8	8	48	76	36.57	0	2800	no	no	no	0	sevoflurane
72	second surgery	nee	nee	CNV	BS	CNV	CNV	CNV	yes	yes	7.01	0.54	0.54	0.54	10.47	8.37	9.38	8.52	#NULL!	6.21	199.23	199.23	195.89	2.37	1.52	3.2	2.12	0	male	39.29	2825	-1.76	esophageal atresia	2	1	no	9	9	10	31	78	40.57	9	2825	yes	yes	yes	#NULL!	sevoflurane
43	second surgery	nee	Ja	CNV	BS	CNV	CNV	CNV	999	yes	9.9	7.19	7.19	8.21	0.96	8.49	9.12	9.15	999	1.37	6.27	6.16	4.78	50.27	2.63	3.78	2.05	999	female	40.57	2550	-2.32	anorectal malformation	1	1	no	8	9	10	97	196	43.43	20	2880	no	yes	yes	#NULL!	sevoflurane
107	second surgery	nee	nee	CNV	BS	CNV	CNV	CNV	yes	yes	10.97	0.76	0.4	1.45	11.86	9.06	8.72	7.31	8.31	1.94	165.56	222.66	66.23	1.93	2.88	2	5.69	2.14	male	37.43	2510	-1.15	esophageal atresia	1	0	no	8	9	10	77	120	39	10	2510	yes	no	yes	#NULL!	sevoflurane
106	second surgery	nee	nee	DNV	FT	DNV	DNV	DNV	999	no, preop yes	8.49	1.24	0.93	1.98	4.04	8.12	8.16	7.29	6.52	3.45	86.46	80.97	26.3	12.73	3.68	3.71	4.64	6.26	male	39.57	3375	-0.55	esophageal atresia	2	1	no	9	10	10	90	152	40	2	3375	yes	no	yes	5	sevoflurane
22	second surgery	nee	nee	DNV	BS	CNV	CNV	CNV	999	yes	4.86	0.25	0.15	0.29	2.48	7.63	6.29	8.5	8.83	9.8	392.72	267.41	387.01	20.85	4.47	6.32	2.26	2.23	male	36.8571	2655	-0.73	gastroschisis / omphalocele	1	0	yes	5	8	9	47	125	36.8571	0	2655	no	no	no	0	sevoflurane
110	second surgery	nee	nee	CNV	DNV	CNV	DNV	CNV	999	999	#NULL!	2.85	2.64	2.72	7.67	6.51	6.41	7.1	8.91	20.27	21.8	21.82	3.77	5.7	6.16	5.02	3.16	0	male	36.57	2800	-0.04	gastroschisis / omphalocele	1	0	yes	4	8	8	48	76	36.57	0	2800	no	no	no	0	sevoflurane
20	second surgery	nee	nee	CNV	DNV	CNV	CNV	CNV	999	yes	8.36	8.47	8.26	8.36	7.8	8.7	8.56	7.3	8.8	1.35	2.83	3.28	2.95	1.51	2.11	3.16	1.62	2.08	male	36.8571	2565	-0.73	gastroschisis / omphalocele	1	0	yes	7	8	9	67	89	37.7143	6	2565	no	no	no	0	isoflurane
24	second surgery	nee	nee	CNV	BS	CNV	CNV	CNV	yes	yes	7.22	2.01	1.69	1.93	9.1	8.95	8.22	10.15	8.57	6.48	39.06	42.53	41.48	4.16	4.12	5.16	2.72	0	female	34	1580	-1.2	esophageal atresia	1	0	yes	9	5	8	32	82	35.5714	11	1610	yes	no	yes	3	sevoflurane
25	second surgery	nee	nee	CNV	BS	CNV	CNV	CNV	999	yes	4.88	1.87	4.08	1.85	9.72	8.92	10.34	10.09	9.93	9.98	25.7	14.57	33.69	3.31	3.74	3.12	2.4	2.32	female	31.5714	1220	-0.88	#NULL!	3	1	yes	5	7	9	6	142	33.7143	15	1345	no	no	no	0	sevoflurane
50	second surgery	nee	nee	CNV	BS	CNV	CNV	CNV	yes	yes	9.24	2.23	2.07	2.76	2.22	7.09	8.56	6.51	4.14	2.22	34.25	35.77	20.06	32.54	8.01	4.43	7.49	16.07	female	35.29	1710	-1.64	esophageal atresia	1	0	yes	5	7	8	64	107	36.28	7	1710	yes	no	yes	#NULL!	sevoflurane
96	second surgery	nee	nee	CNV	BS	CNV	CNV	CNV	yes	yes	6.45	1.53	1.75	1.09	10.84	9.07	8.72	9.58	9.24	1.47	41.68	39.25	43.68	2.08	2.41	1.99	3.3	2.89	male	35.57	2935	0.79	intestinal atresia / volvulus / malrotation	1	0	yes	9	10	10	145	202	38	16	2935	no	no	no	0	sevoflurane
116	second surgery	nee	nee	CNV	BS	CNV	CNV	CNV	yes	no, preop yes	7.2	5.26	5.4	5.19	9.9	8.01	8.33	7.21	6.9	5.03	8.21	8.04	8.43	1.8	1.9	2.9	2.21	1.72	male	36.28	2535	-0.76	esophageal atresia	3	2	yes	6	8	9	57	97	37.57	9	2660	no	no	no	#NULL!	sevoflurane
35	second surgery	nee	nee	BS	FT	BS	BS	DNV	no	yes	7.94	0.68	0.99	0.22	7.27	7.34	4.56	5.35	5.04	3.78	250.29	42.19	700.48	4.84	4.71	10.91	7.54	8.85	male	33.57	2270	0.22	esophageal atresia	2	1	yes	4	7	8	48	94	34	3	2270	yes	no	yes	#NULL!	sevoflurane
72	third surgery	nee	nee	#NULL!	DNV	CNV	CNV	CNV	yes	yes	7.01	0.54	0.54	0.54	10.47	8.37	9.35	8.56	9.85	6.21	199.23	199.23	195.89	2.37	1.52	3.09	2.11	3.29	male	39.29	2825	-1.76	esophageal atresia	2	1	no	9	9	10	133	168	40.86	11	2825	yes	yes	yes	#NULL!	isoflurane
24	third surgery	nee	nee	CNV	BS	DNV	DNV	CNV	yes	yes	8.57	3.41	2.83	4.14	9.69	9.52	8.49	9.08	7.61	2.72	20.18	20.33	12.78	3.65	3.28	4.44	3.99	5.28	female	34	1580	-1.2	esophageal atresia	1	0	yes	9	5	8	191	250	35.7143	12	1610	yes	no	yes	4	sevoflurane
50	third surgery	nee	nee	CNV	BS	DNV	DNV	CNV	yes	yes	7.21	5.67	6.37	5.29	3.09	8.6	6.07	6.08	9.22	6.07	8.29	6.83	8.91	19	4.72	7.44	9.49	3.75	female	35.29	1710	-1.64	esophageal atresia	1	0	yes	5	7	8	269	333	37	12	2135	yes	yes	yes	#NULL!	sevoflurane
35	third surgery	nee	nee	BS	999	999	999	999	999	yes	6.38	0.14	0	0.07	1.45	2.96	3.25	3.47	4.24	7.02	214.88	0	887.02	37.87	18.31	17.54	15.52	12.12	male	33.57	2270	0.22	esophageal atresia	2	1	yes	4	7	8	245	283	34.28	5	2270	yes	no	yes	#NULL!	sevoflurane
35	fourth surgery	nee	nee	CNV	BS	CNV	CNV	CNV	999	999	7.33	0.45	0.22	0.17	6.22	2.12	5.62	1.12	2.12	6.26	571.25	183.87	1032.17	7.72	32.82	17.04	54.09	24.17	male	33.57	2270	0.22	esophageal atresia	2	1	yes	4	7	8	422	490	37.71	29	2760	yes	no	yes	5	sevoflurane
[truncated: 35 more columns]
